# Supplementary material for: Serum Response Factor-Regulated IDO1/Kyn-Ahr Pathway Promotes Tumorigenesis of Oral Squamous Cell Carcinoma
Source: Cancers (Basel). 2023 Feb 19;15(4):1319. doi: 10.3390/cancers15041319 (PMC9954402; doi:10.3390/cancers15041319)
Supplement: Supplementary file 1 [file cancers-15-01319-s001.zip]

Archive with 1 entries (1 files):
- cancers-2194606-supplementary.pdf
